# Supplementary material for: Potential Cost Saving of Epoetin alfa in Elective Hip or Knee Surgery due to Reduction in Blood Transfusions and Their Side Effects: A Discrete-Event Simulation Model
Source: PLoS One. 2013 Sep 9;8(9):e72949. doi: 10.1371/journal.pone.0072949 (PMC3767728; doi:10.1371/journal.pone.0072949)
Supplement: Table S1 — Model input parameter and results. (XLS) [file pone.0072949.s001.xls]

## Sheet: Model
	PATIENT CHARACTERISTICS							Sensitivity parameters	BASE: Trigger: 8,5 | EPO scenario: Rosencher | PAD scenario: Stowell | Blood loss: Pierson 2004									Trigger: 8,5 | EPO scenario: Rosencher | PAD scenario: Stowell | Blood loss: Pierson 2004
	Population: All German hip/knee arthroplasty patients, source: INEK; Paragraph-21-browser 2005 data/2007 version								Constants, Random numbers
								Seed	35371720	149333686
	Age Group	55-59		Actual age	57	Index	55		0.5
	Gender	M				Index	0		44	26
	DRG	I05Z				Index	3			5
	Type of procedure	Anderer großer Gelenkersatz oder Revision oder Ersatz des Hüftgelenkes ohne komplizierende Diagnose, ohne Arthrodese, ohne komplexen Eingriff, mit äußerst schweren CC							0.5	3
		Hip, not complex, extreme CC
	Severity factor (Basisrelation)	2.843
	COMPLICATING FACTORS
				Increased blood loss
	ASA >=III	TRUE		0.05				Exclude ASA >=III? (0/1)	0	(approximated by PCCL)
	Rheumatoid Arthritis	FALSE							0.5	0.12619	Hip	Slappendel, Table 2
										0.360544	Knee
	Revision surgery	FALSE		0.25				Revísion only (0/1)	0
								Exclude revision?	0
	Age >=75	FALSE		0.05				Exclude old age (>75 yrs)?	0
	Cardiac history (-> increased trigger)	FALSE							0.5	0.15
	PHYSIOLOGICAL PARAMETERS
	Weight								0.5	0	weight	M	0.3669	0.03219	0.6041		Nadler, Hildalgo, Bloch; zitiert nach Sahat, Evans, Newman					hb class	0	0
	Mean	84.6		Estimated Blood Volume					mean	84.6		F	0.3561	0.03308	0.1833								10	10
	Std Dev	14.1282							stddev	14.1282	height	M											11	11
	Actual Weight	84.6		EBV (mL)	5499							F											12	12
	Hemoglobine pre-treatment								weibull														13	13
	Mean	14.3							12	12.11		Rechtsschiefe Verteilung, Median 16, Q1=15, Q3=16,9
	Std Dev	1.575							mean	stddev	location	scale	shape
	Age effect	0.11							14.3	1.575	4.59	10.81	8.25257
	Hemoglobine (g/dL)	12.199	3.25	Total Hb (g)	670.823				Hb Class	12
	Hb Class	12							Hb Class2	2
	Translated into Haematocrit level	36.597
	Type of procedure (hip/knee)	Hip		Knee/Hip Index	2
								Blood loss scenario		Hip		Knee
	Blood loss factors (age, revision, ASA)	1.0185						1: Pierson (base); 2: Weber/EEST		mean	stddev	mean	stddev
	Expected decrease in Hb							3: low blood loss (-2); 4: medium (-3)	1	3.5	1.1	3.3	1	Pierson 2004
	Mean	3.5		Total Hb loss (g)	192.465
	Std Dev	1.1		Estimated Blood Loss pre-treatment					Procedure specific blood loss: Pierson 2004
	Hb projection (at initial evaluation)	8.699		EBL (mL)	1859.46				Bourke/Smith 1974 zitiert nach Waters 2002
	RBC reserve
	Base haematocrit	36.597
	Target haematocrit	30		Reserve	362.769	Threshold	814.8
	BLOOD MANAGEMENT STRATEGY
		Regimen 1	Regimen 2	Regimen 3	Regimen 4	Regimen 5	Regimen 6
		EPO as recommended	PAD	all Allogeneic	RBC salvage	Mixed Strategy
	EPO Hb lower level	10
	EPO Hb upper level	13
	PAD Hb lower level		11
	PAD Hb upper level		13
	PAD max Age		0
	Allogeneic Hb upper level	10	11
	Allogeneic Hb critical level	8.5	8.5	8.5				Critical level	8.5
	Haemoglobine (g) at transfusion trigger	467.415	467.415	467.415				Cardiac	9.5
	EPO Regimen
	contraindications?	FALSE							0.5	0.95
	applicable?	TRUE							1	EPO applicable?
	Dosage	40000
	Protocol Rosencher (2005)
	Termination Hb value (g/dL)	13.3333						EPO effect	1	Karkouti 2005		Rosencher 2005
									0.5	mean	sd	mean	sd
	1 Injection: Hb level reached	12.949							0.75	0.84	0.65	0.75	0.580357
	2 Injection: Hb level reached	13.699							1.5	1.43	0.8	1.5	0.839161
	3 Injection: Hb level reached	14.449							2.25	1.98	1	2.25	1.1
	After last Injection (1-2 injections only)	1.285	Effect after last dose (see Rosencher 2005, p. 163)						1.285			1.25	0.611111	Effect after last dose (see Rosencher 2005, p. 163)
														(effective for 1-2 injections)
	Number of times given	2
	Hb Increase (before RA correction)	2.785
										Weber
	Protocol Weber (2005)								0.5	mean	sd	Stowell			Weber
	Mean (Weber)	2.1								12.2	14.3	12.3	13.8	1.5	12.2	14.3
	Std Dev (derived)	0.974679								0.7	1.2	0.6	1.2	1.03923	0.7	1.2
	Hb Increase (before RA correction)	2.1
									RA-Korrektur
	Correction for RA								ohne RA	0.035
	Mean	0.035							mit RA	-0.2
	Actual Hb Increase	2.82						EPO protocol: 1: Rosencher, 2: Weber	1	Rosencher
											-0.0026
	PAD Regimen							PAD effect	1
								PAD scenario: 1: Rosencher, 2: Stowell	2	Stowell
	contraindications/no consent?		FALSE					3: Keating, 4: Henry, 5: Feagan	0.5	0.95
	applicable?		TRUE
	Autologous units collected		2						Units collected	2
															0.5		r value assumption based on analysis of EEST (Weber) patient level data
	Hb decrease before surgery								0.5	Hb 1st vist	Hb preop	Hb diff	sd 1st vist	sd preop	covar 1st/preop	sd diff
	Mean (Stowell)		-1.2						Rosencher	12.3333	11.6667	-0.666667	0.666667	1	0.333333	0.881917	(see Rosencher, 2005, p. 163)
	Std Dev (derived)		0.87178						Stowell	12.3	11.1	-1.2	0.6	1	0.3	0.87178	original data from Stowell
	Actual Hb decrease		-1.2						Keating	12.9	12.1	-0.8	0.8	1.09	0.436	0.977804	(see Keating, 2007, Effect of EPO or PAD on Vigor and Strength, figure 4)
									Henry			-1.16				0.9	(meta-analysis, based on five papers, not necessarily orthopaedic)
									Feagan	13.57	12.52	-1.05	1.21	1.43	0.86515	1.33368	(see Feagan, 2002, p. 311 / retrospective, orthopaedic, n=842)
	Peri-/Postoperative blood transfer
	Hemoglobine pre-surgery	15.019	10.999	12.199
	Actual Hb decrease during surgery	3.5	3.5	3.5					0.5
	min Hb level during surgery	11.519	7.499	8.699
	Actual RBC loss	577.395	577.395	577.395					per unit (ml)	300
	Blood needed to meet transf. trigger	0	689.005	0
	Autologous blood transfer		1								pre-trt Hb G/dL
	Hb (g/dL) level reached after 1 transfusion		9.16552						Hb (g) per U	36.597	12.199
	Blood loss between 2 transfusions		414.529
	Autologous units needed		2
	Autologous units available		2
	Autologous Units: Waste		0
	Allogeneic blood transfer	0	0	0							allogeneic Hb G/dL
	Hb (g/dL) level reached after 1 transfusion	0	0	0					Hb (g) per U	57	19
	Blood loss between 2 transfusions	0	0	0
	Allogeneic units needed	0	0	0
	Allogeneic Transfusion	0	0	0
	Transfusion
	Autologous units		2
	Allogeneic units	0	0	0
	Total	0	2	0						Freedman, Fig. 8			Beast (Poster)
	Infection									NoTx	Allo	Auto	BTx	NBT
	Risk	0.02	0.04	0.02						0.02	0.04	0.06	0.109	0.04
	Incidence	0	0	0					0.5
	Hospital stay
	Factors:
	Transfusion (Allogeneic or Autologous)		1						raw data	mean	stdev
	Allogeneic Transfusion	0	0	0					LOS(INEK)	16.4	4.8
	Infection	0	0	0					extr. value	likeliest	scale
									10.4599	14.25	3.7
								LOS scenario	5
								1	Base
								2	very low (CI <0,005)
								3	low (CI 0,025)
								4	high (CI 0,975)
	Transfusion factor	1	1	1				5	very high (CI >0,995)
	exp((age-60)/120)	1.09783	1.09783	1.09783
	Total external factors	1.09783	1.09783	1.09783		(Transfusion, Infection, Age)			Vwd unkorrigiert		factor
	Hospital stay (days)	7	7	7					10.4599		1.70138
		1.38
	Complications										Transfusion	Non Transfusion
	Pneumonia: Risk	0.008	0.008	0.008					0.5	Knie	0.016	0.008	Pedersen et.al. (2009)
	Pneumonia: Event	0	0	0						Hüfte	0.016	0.008

## Sheet: Risk Components
RISK COMPONENTS
	Base case (Allogeneic)										sex	1	M	W
	Obs	Coef									age	1	0	65	70	80	999
Sex	M	0									weight	4	0	60	70	80	90	999
Age	57	0									Hb	2	0	12	13	14	15	999
Weight	84.6	0.7836
Hg	12.199	2.2431
DRG	I05Z	-0.75										3	I48Z	I47Z	I05Z	I08A	I03Z	I36Z	I44B	I44A	I43Z	I04Z	I01Z	I46Z	I99A	I99B
ASA >=III	ASA >=III	0.3941									0.5	2	0.29715	0.441275	0.850175	1	0.708475	0.4871	0.2321	0.352975	0.4423	0.660325	0.83095	0.480875	0.29715	0.29715
Revision	Primary	0									0.5	1	0.01	0.01	0.01	0.01	1	0.01	0.01	0.01	1	1	0.01	1	0.01	0.01
Intercept		-4.2034										BewRel	2.373	2.458	2.843	3.425	3.757	3.265	2.177	2.629	3.25	3.983	5.426	3.027	5.426	5.426
												IK_Faelle_Anzahl	103363	17324	34765	8994	10450	1807	8068	95470	8716	2511	1744	11342	0.001	0.001
Error Term		0									0.5	Fälle TEP	111726	16257	24878	1146	5082	1706	8301	100987	3462	5	517
												Anteil TEP	1	1	0.715605	0.127418	0.486316	1	1	1	1	1	0.296445	1	1	1
												IK_PCCL0	0.5058	0.3944	0.1235	0	0.1872	0.3365	0.6782	0.4965	0.405	0.227	0.1049	0.3453	0.5058	0.5058
												IK_PCCL1	0	0	0	0	0	0	0	0	0	0	0	0	0	0
											0.5	IK_PCCL2	0.2626	0.2191	0.0351	0	0.1391	0.2352	0.1196	0.2007	0.2036	0.1501	0.0854	0.2319	0.2626	0.2626
												IK_PCCL3	0.2315	0.3865	0.0496	0.0113	0.262	0.2031	0.1589	0.2115	0.2459	0.2401	0.1875	0.2469	0.2315	0.2315
												IK_PCCL4	0	0	0.7918	0.9887	0.4117	0.2252	0.0433	0.0913	0.1455	0.3827	0.6221	0.176	0	0
RISK OF ALLOGENEIC BLOOD TRANSFUSION		(not in use)
(Rashiq, 2004)											Coefficients (Logistic Regression)
	SE										1.1
	Intercept										-4.2034
	Male										0	1
	Female										0.5533	1.73898
	Age<65										0	1
	Age 65-69										0.7629	2.14449
	Age 70-79										0.6033	1.82814
	Age 80+										1.0098	2.74505
	Weight <=60kg										1.8356	6.26889
	Weight 61-70 kg										1.3664	3.92121
	Weight 71-80 kg										0.8924	2.44098
	Weight 81-90 kg										0.7836	2.18934
	Weight >= 90kg										0	1
	Hg <=12										2.6251	13.806
	Hg 12,1-13										2.2431	9.4225
	Hg 13,1-14										1.4361	4.20427
	Hg 14,1-15										1.2483	3.48441
	Hg >15										0	1
	ASA I/II										0	1
	ASA >=III										0.3941	1.48305
	Primary										0	1
	Revision										0.899	2.45714

## Sheet: Data
01A	Prozeduren
	Summe von IP_Anzahl		IP_Code
	IP_DRG	Gesamtergebnis	582000	582001	582002	582020	582021	582022	582031	582040	582041	582042	582050	582070	582200	582201	582202	582210	582211	582212	582220	582221	582222	582231		582261	582271	582281	582290	582291	5822y
	Gesamtergebnis	276273	80065	25893	27851	2521	91	2222	2102	741	19157	865	495	15	284	6472	26	8442	57630	16589	325	14710	328	3759		2190	525	1924	50	783	218
	I48Z	111726	70404	18991	22331
	I44A	100987																8343	57275	16453	325	14508	328	3755
	I05Z	24878	6003	5309	3893				1092		8581
	I47Z	16257	16		1	2521	39	2198	1009	741	8358	865	494	15
	I44B	8301													284	6467	26											1306			218
	I03Z	5082	2062	893	787						721		1															618
	I43Z	3462																								2190	525			747
	I36Z	1706	535	127	142						114					5		89	345	136		202		4						7
	I34Z	1592		361	223				1		1007
	I08A	1146	671		465													10
	I01Z	517	361	144	5														7
	901B	273		4	4						263								2
	W02B	155		42							113
	I95B	98		22			52	24
	I95A	74																											50	24
	I96Z	12	12
	I04Z	5																												5
	G12A	1																	1
	I02C	1	1
01B	INEK-Browser, DRG	Source: G-DRG Browser, Paragraph-21-data															01C	Cumulative Proportions of Age Groups					01D	DRG Descriptions		Source: INEK, G-DRG version 2006
	Kurztext	H	H	H	H	H	HK	K	K	K	K	K	K	K	H									Case Count	Base Relation
	ID_DRG	I48Z	I47Z	I05Z	I08A	I03Z	I36Z	I44B	I44A	I43Z	I04Z	I01Z	I99A	I99B	I46Z		M	W	%M	%W			I48Z	103363	2.373	Revision oder Ersatz des Hüftgelenkes ohne komplizierende Diagnose, ohne Arthrodese, ohne komplexen Eingriff, ohne äußerst schwere CC
	IK_Bewertungsrelation	2.373	2.458	2.843	3.425	3.757	3.265	2.177	2.629	3.25	3.983	5.426	5.426	5.426	3.027								I47Z	17324	2.458	Revision oder Ersatz des Hüftgelenkes ohne komplizierende Diagnose, ohne Arthrodese, mit komplexem Eingriff, ohne äußerst schwere CC
	IK_Faelle_Anzahl	103363	17324	34765	8994	10450	1807	8068	95470	8716	2511	1744	0.001	0.001	11342								I05Z	34765	2.843	Anderer großer Gelenkersatz oder Revision oder Ersatz des Hüftgelenkes ohne komplizierende Diagnose, ohne Arthrodese, ohne komplexen Eingriff, mit äußerst schweren CC
	Fälle TEP	111726	16257	24878	1146	5082	1706	8301	100987	3462	5	517			11342								I08A	8994	3.425	Andere Eingriffe an Hüftgelenk und Femur mit Mehrfacheingriff, mit komplexer Prozedur oder Diagnose und mit äußerst schweren CC
	Anteil TEP	1	1	0.715605	0.127418	0.486316	1	1	1	1	1	0.296445	1	1	1								I03Z	10450	3.757	Revision oder Ersatz des Hüftgelenkes mit komplizierender Diagnose oder Arthrodese oder beidseitige Eingriffe oder mehrere große Eingriffe an Gelenken der unteren Extremität mit komplexem Eingriff
	IK_PCCL0	0.5058	0.3944	0.1235	0	0.1872	0.3365	0.6782	0.4965	0.405	0.227	0.1049	0.5058	0.5058	0.3453								I36Z	1807	3.265	Beidseitige Implantation einer Endoprothese an Hüft- oder Kniegelenk
	IK_PCCL1	0	0	0	0	0	0	0	0	0	0	0	0	0	0								I44B	8068	2.177	Verschiedene Endoprotheseneingriffe am Kniegelenk
	IK_PCCL2	0.2626	0.2191	0.0351	0	0.1391	0.2352	0.1196	0.2007	0.2036	0.1501	0.0854	0.2626	0.2626	0.2319								I44A	95470	2.629	Implantation einer bikondylären Endoprothese oder andere Endoprothesenimplantation / -revision am Kniegelenk
	IK_PCCL3	0.2315	0.3865	0.0496	0.0113	0.262	0.2031	0.1589	0.2115	0.2459	0.2401	0.1875	0.2315	0.2315	0.2469								I43Z	8716	3.25	Prothesenwechsel oder Implantation einer Scharnierprothese oder Sonderprothese am Kniegelenk
	IK_PCCL4	0	0	0.7918	0.9887	0.4117	0.2252	0.0433	0.0913	0.1455	0.3827	0.6221	0	0	0.176								I04Z	2511	3.983	Revision oder Ersatz des Kniegelenkes mit komplizierender Diagnose oder Arthrodese
	IK_GeschlechtM	0.3924	0.3015	0.2823	0.3159	0.4029	0.3785	0.3592	0.3082	0.2841	0.4715	0.4484	0.3924	0.3924	0.3858								I01Z	1744	5.426	Beidseitige Eingriffe oder mehrere große Eingriffe an Gelenken der unteren Extremität mit komplexer Diagnose
	IK_GeschlechtW	0.6075	0.6985	0.7176	0.684	0.5971	0.6215	0.6406	0.6917	0.7159	0.5285	0.5516	0.6075	0.6075	0.6142								I99A	0.001	5.426	dummy hip
	IK_GeschlechtU	0.0001	0	0.0001	0.0001	0	0	0.0002	0.0001	0	0	0	0.0001	0.0001	0								I99B	0.001	5.426
0	IK_AlterU28T	0	0	0	0	0	0	0	0	0	0	0	0	0	0
1	IK_AlterU01	0	0	0	0.0003	0	0	0	0	0	0	0	0	0	0	1	345871	327261
2	IK_AlterU03	0	0	0	0.0019	0	0	0	0	0	0	0	0	0	0	3	1062228	1007760
4.5	IK_AlterU06	0	0	0	0.0058	0.0001	0	0	0	0	0.0004	0	0	0	0	6	2178045	2067118
8	IK_AlterU10	0	0	0	0.0147	0	0	0	0	0	0.0008	0	0	0	0	10	3798357	3606625
13	IK_AlterU16	0.0001	0.0002	0	0.024	0.0003	0	0	0	0	0.0008	0	0.0001	0.0001	0.0001	16	6318987	5999499
17	IK_AlterU18	0.0001	0.0001	0	0.0097	0	0	0	0	0.0001	0.0004	0	0.0001	0.0001	0	18	7305422	6936728
26	IK_AlterU30	0.0021	0.0032	0.002	0.0225	0.002	0.0033	0.0009	0.0003	0.0007	0.0048	0.0006	0.0021	0.0021	0.0027	30	13262461	12708667
35	IK_AlterU40	0.0107	0.0148	0.0066	0.0206	0.01	0.01	0.0068	0.0021	0.0054	0.0104	0.0063	0.0107	0.0107	0.0108	40	18967250	18191884	0.509902	0.490098	1
45	IK_AlterU50	0.0472	0.0576	0.0206	0.0385	0.0398	0.0476	0.0464	0.0173	0.0298	0.0366	0.0275	0.0472	0.0472	0.0404	50	25986547	24916440	0.510723	0.489277	2
52.5	IK_AlterU55	0.0559	0.0509	0.0221	0.027	0.0451	0.0664	0.0791	0.0348	0.0414	0.045	0.0424	0.0559	0.0559	0.0359	55	28843392	27760830	0.501092	0.498908	3
57.5	IK_AlterU60	0.0768	0.0578	0.0321	0.031	0.0652	0.0836	0.1275	0.069	0.0691	0.0749	0.0591	0.0768	0.0768	0.057	60	31383018	30328653	0.49724	0.50276	4
62.5	IK_AlterU65	0.1345	0.0685	0.0597	0.0485	0.1084	0.1284	0.1671	0.1226	0.1176	0.1314	0.1003	0.1345	0.1345	0.101	65	33498585	32517032	0.491541	0.508459	5
70	IK_AlterU75	0.4179	0.1758	0.2576	0.2021	0.3642	0.3664	0.3701	0.4562	0.4098	0.3819	0.3807	0.4179	0.4179	0.3884	75	37924677	37522111	0.469305	0.530695	6
77.5	IK_AlterU80	0.1532	0.1385	0.1884	0.1557	0.1722	0.1483	0.1353	0.1963	0.1934	0.1916	0.168	0.1532	0.1532	0.1911	80	39194963	39315101	0.414682	0.585318	7
85	IK_AlterU99	0.1014	0.4326	0.4108	0.3978	0.1928	0.1461	0.0668	0.1013	0.1326	0.1211	0.215	0.1014	0.1014	0.1726	99	40301166	42013740	0.290736	0.709264	8
	IK_VWD_Kurz	0.0007	0.012	0.0241	0.0241	0.0079	0.0065	0.0012	0.0005	0.0016	0.0067	0.0132	0.0007	0.0007	0.0034
	IK_VWD_Norm	0.9662	0.9298	0.8988	0.855	0.8492	0.909	0.9516	0.9705	0.9379	0.8438	0.7216	0.9662	0.9662	0.9333
	IK_VWD_Lang	0.0331	0.0582	0.0771	0.1209	0.1429	0.0845	0.0472	0.029	0.0605	0.1495	0.2652	0.0331	0.0331	0.0634
	IK_uGVD	4	4	5	6	7	5	3	4	5	6	12	4	4	5
	IK_oGVD	23	24	30	39	42	30	21	24	27	40	57	23	23	31
	IK_VWD_MW	14.4	14.6	16.4	19.9	22	16.1	12.7	14.6	15.5	20.7	35.1	14.4	14.4	16.7
	IK_Bewertungsrelation	2.373	2.458	2.843	3.425	3.757	3.265	2.177	2.629	3.25	3.983	5.426	2.373	2.373	3.027
	IK_Gesamt	0.0092	0.0015	0.0031	0.0008	0.0009	0.0002	0.0007	0.0085	0.0008	0.0002	0.0002	0.0092	0.0092	0.001
	IK_VWD_STD	2.8	3.5	4.8	7.3	8.3	4.6	3	2.9	3.5	7.2	11.2	2.8	2.8	4.6
	Kurztext	H	H	H	H	H	HK	K	K	K	K	K	K	K	H
	ID_Text	Hip, no complications	Hip, complex, no CC	Hip, not complex, extreme CC	Hip, complex	Hip, complicated diagnosis, complex	Hip, or Knee, bilateral	Knee, various procedures	Knee, arthroplasty, no complication	Knee, revision?	Knee, complex	Knee, Lower extremities, multiple procedures	dummy hip	dummy knee	Hip, revision
	ID_Text	Revision oder Ersatz des Hüftgelenkes ohne komplizierende Diagnose, ohne Arthrodese, ohne komplexen Eingriff, ohne äußerst schwere CC	Revision oder Ersatz des Hüftgelenkes ohne komplizierende Diagnose, ohne Arthrodese, mit komplexem Eingriff, ohne äußerst schwere CC	Anderer großer Gelenkersatz oder Revision oder Ersatz des Hüftgelenkes ohne komplizierende Diagnose, ohne Arthrodese, ohne komplexen Eingriff, mit äußerst schweren CC	Andere Eingriffe an Hüftgelenk und Femur mit Mehrfacheingriff, mit komplexer Prozedur oder Diagnose und mit äußerst schweren CC	Revision oder Ersatz des Hüftgelenkes mit komplizierender Diagnose oder Arthrodese oder beidseitige Eingriffe oder mehrere große Eingriffe an Gelenken der unteren Extremität mit komplexem Eingriff	Beidseitige Implantation einer Endoprothese an Hüft- oder Kniegelenk	Verschiedene Endoprotheseneingriffe am Kniegelenk	Implantation einer bikondylären Endoprothese oder andere Endoprothesenimplantation / -revision am Kniegelenk	Prothesenwechsel oder Implantation einer Scharnierprothese oder Sonderprothese am Kniegelenk	Revision oder Ersatz des Kniegelenkes mit komplizierender Diagnose oder Arthrodese	Beidseitige Eingriffe oder mehrere große Eingriffe an Gelenken der unteren Extremität mit komplexer Diagnose	dummy hip	dummy knee	Prothesenwechsel am Hüftgelenk
		68.0581	73.2853	75.4982	69.9212	70.3166	68.4555	66.3479	70.0746	69.9921	68.9184	71.3106	68.0581	68.0581	70.4115	70.0951
Extreme Value	likeliest	13.2	13	14.25	16.6	18.3	14	11.3	13.3	13.9	17.5	30	13.15	13.15	14.6
	scale	2.2	2.75	3.7	5.75	6.5	3.6	2.35	2.25	2.75	5.6	8.75	2.2	2.2	3.6
		19.0464	21.1308	24.2446	30.1667	31.6119	20.7167	16.8125	19.7661	21.2755	27.3925	42.2222			22.9647
	factor	1.44291	1.62545	1.70138	1.81727	1.72742	1.47976	1.48783	1.48618	1.53061	1.56529	1.40741	1.45	1.45	1.57293
						Cases Age/Sex		Cases Age/Sex	Probability
01B	INEK-Browser, DRG Lookup		Age Group	Share Age	Share M/W	(raw)		(DRG specific)	Picklist	Age	Sex	DRG
Line 1	DRG code	0	0	0.013	0.490098	658.554	I48Z	730.476	0	0-39	W	I48Z
Line 2	Case Count total	0	1	0.0472	0.489277	2387.05	103363	2647.75	0.00285477	40-49	W	I48Z
Line 3	Case Count female raw	0	2	0.0559	0.498908	2882.68	56614.1	3197.51	0.0132024	50-54	W	I48Z
Line 4	Share female (Gen. pop.)	0	3	0.0768	0.50276	3991.05	0.547776	4426.92	0.0256986	55-59	W	I48Z
Line 5	Share female (DRG)	0	4	0.1345	0.508459	7068.76	0.6076	7840.75	0.0429994	60-64	W	I48Z
Line 6	Case Count femal (DRG)	0	5	0.4179	0.530695	22923.6	58763.4	25427.1	0.0736418	65-74	W	I48Z
Line 7	check	0	6	0.1532	0.585318	9268.63	0.591663	8042.5	0.173013	75-79	W	I48Z
Line 8		0	7	0.1014	0.709264	7433.81	Tep%	6450.4	0.204444	80-99	W	I48Z
Line 9	Share of TEP procedures	0	8	0.013	0.509902	685.165	1	594.526	0.229653	0-39	M	I48Z
Line 10		0	9	0.0472	0.510723	2491.68		2162.06	0.231976	40-49	M	I48Z
Line 11	Case Count male raw	0	10	0.0559	0.501092	2895.31	46738.5	2512.29	0.240426	50-54	M	I48Z
Line 12	Share male (Gen. pop.)	0	11	0.0768	0.49724	3947.23	0.452224	3425.06	0.250244	55-59	M	I48Z
Line 13	Share male (DRG)	0	12	0.1345	0.491541	6833.57	0.3924	5929.57	0.26363	60-64	M	I48Z
Line 14	Case Count male (DRG)	0	13	0.4179	0.469305	20271.8	40555.6	17590.1	0.286803	65-74	M	I48Z
Line 15	check	0	14	0.1532	0.414682	6566.58	0.408337	5697.9	0.355547	75-79	M	I48Z
		0	15	0.1014	0.290736	3047.2		2644.09	0.377815	80-99	M	I48Z
		1	0	0.0183	0.490098	155.375	I47Z	178.613	0.388148	0-39	W	I47Z
		1	1	0.0576	0.489277	488.231	17324	561.25	0.388846	40-49	W	I47Z
		1	2	0.0509	0.498908	439.933	10526.5	505.728	0.391039	50-54	W	I47Z
		1	3	0.0578	0.50276	503.428	0.607625	578.719	0.393016	55-59	W	I47Z
		1	4	0.0685	0.508459	603.385	0.6985	693.626	0.395278	60-64	W	I47Z
		1	5	0.1758	0.530695	1616.26	9539.47	1857.99	0.397988	65-74	W	I47Z
		1	6	0.1385	0.585318	1404.4	0.646189	1079.13	0.405249	75-79	W	I47Z
		1	7	0.4326	0.709264	5315.48	Tep%	4084.41	0.409467	80-99	W	I47Z
		1	8	0.0183	0.509902	161.654	1	124.214	0.425429	0-39	M	I47Z
		1	9	0.0576	0.510723	509.631		391.599	0.425914	40-49	M	I47Z
		1	10	0.0509	0.501092	441.859	6797.5	339.523	0.427445	50-54	M	I47Z
		1	11	0.0578	0.49724	497.9	0.392375	382.585	0.428772	55-59	M	I47Z
		1	12	0.0685	0.491541	583.309	0.3015	448.213	0.430267	60-64	M	I47Z
		1	13	0.1758	0.469305	1429.29	5223.19	1098.27	0.432019	65-74	M	I47Z
		1	14	0.1385	0.414682	994.978	0.353811	764.539	0.436311	75-79	M	I47Z
		1	15	0.4326	0.290736	2178.88		1674.24	0.439299	80-99	M	I47Z
		2	0	0.0086	0.490098	104.857	I05Z	123.325	0.445842	0-39	W	I05Z
		2	1	0.0206	0.489277	250.748	34765	294.913	0.446324	40-49	W	I05Z
		2	2	0.0221	0.498908	274.301	15179.6	322.614	0.447476	50-54	W	I05Z
		2	3	0.0321	0.50276	401.496	0.610221	472.212	0.448737	55-59	W	I05Z
		2	4	0.0597	0.508459	755.171	0.7177	888.18	0.450583	60-64	W	I05Z
		2	5	0.2576	0.530695	3401	13338	4000.02	0.454054	65-74	W	I05Z
		2	6	0.1884	0.585318	2743.39	0.655097	1986.92	0.469686	75-79	W	I05Z
		2	7	0.4108	0.709264	7248.6	Tep%	5249.85	0.477451	80-99	W	I05Z
		2	8	0.0086	0.509902	109.094	0.715605	79.0121	0.497968	0-39	M	I05Z
		2	9	0.0206	0.510723	261.739		189.566	0.498277	40-49	M	I05Z
		2	10	0.0221	0.501092	275.502	9695.95	199.535	0.499018	50-54	M	I05Z
		2	11	0.0321	0.49724	397.088	0.389779	287.593	0.499797	55-59	M	I05Z
		2	12	0.0597	0.491541	730.045	0.2823	528.74	0.500921	60-64	M	I05Z
		2	13	0.2576	0.469305	3007.57	7022.36	2178.26	0.502988	65-74	M	I05Z
		2	14	0.1884	0.414682	1943.62	0.344903	1407.68	0.511501	75-79	M	I05Z
		2	15	0.4108	0.290736	2971.28		2151.97	0.517002	80-99	M	I05Z
		3	0	0.0995	0.490098	55.8844	I08A	63.5279	0.525412	0-39	W	I08A
		3	1	0.0385	0.489277	21.5874	8994	24.54	0.52566	40-49	W	I08A
		3	2	0.027	0.498908	15.4372	689.721	17.5486	0.525756	50-54	W	I08A
		3	3	0.031	0.50276	17.8611	0.601791	20.304	0.525825	55-59	W	I08A
		3	4	0.0485	0.508459	28.2606	0.6841	32.126	0.525904	60-64	W	I08A
		3	5	0.2021	0.530695	122.913	637.127	139.724	0.52603	65-74	W	I08A
		3	6	0.1557	0.585318	104.44	0.637647	82.8521	0.526576	75-79	W	I08A
		3	7	0.3978	0.709264	323.339	Tep%	256.505	0.5269	80-99	W	I08A
		3	8	0.0995	0.509902	58.1426	0.127418	46.1247	0.527902	0-39	M	I08A
		3	9	0.0385	0.510723	22.5336		17.8759	0.528082	40-49	M	I08A
		3	10	0.027	0.501092	15.5048	456.393	12.3	0.528152	50-54	M	I08A
		3	11	0.031	0.49724	17.6649	0.398209	14.0136	0.5282	55-59	M	I08A
		3	12	0.0485	0.491541	27.3204	0.3159	21.6733	0.528255	60-64	M	I08A
		3	13	0.2021	0.469305	108.694	362.058	86.2272	0.52834	65-74	M	I08A
		3	14	0.1557	0.414682	73.9927	0.362353	58.6985	0.528677	75-79	M	I08A
		3	15	0.3978	0.290736	132.54		105.144	0.528906	80-99	M	I08A
		4	0	0.0124	0.490098	30.8844	I03Z	32.5407	0.529317	0-39	W	I03Z
		4	1	0.0398	0.489277	98.963	10450	104.27	0.529444	40-49	W	I03Z
		4	2	0.0451	0.498908	114.349	2880.3	120.481	0.529852	50-54	W	I03Z
		4	3	0.0652	0.50276	166.588	0.566709	175.522	0.530322	55-59	W	I03Z
		4	4	0.1084	0.508459	280.104	0.5971	295.126	0.531008	60-64	W	I03Z
		4	5	0.3642	0.530695	982.245	2885.36	1034.92	0.532162	65-74	W	I03Z
		4	6	0.1722	0.585318	512.224	0.584897	476.296	0.536206	75-79	W	I03Z
		4	7	0.1928	0.709264	694.944	Tep%	646.2	0.538068	80-99	W	I03Z
		4	8	0.0124	0.509902	32.1324	0.486316	29.8786	0.540593	0-39	M	I03Z
		4	9	0.0398	0.510723	103.301		96.055	0.54071	40-49	M	I03Z
		4	10	0.0451	0.501092	114.849	2202.21	106.794	0.541085	50-54	M	I03Z
		4	11	0.0652	0.49724	164.759	0.433291	153.202	0.541503	55-59	M	I03Z
		4	12	0.1084	0.491541	270.785	0.4029	251.792	0.542101	60-64	M	I03Z
		4	13	0.3642	0.469305	868.619	2047.74	807.694	0.543085	65-74	M	I03Z
		4	14	0.1722	0.414682	362.897	0.415103	337.443	0.546242	75-79	M	I03Z
		4	15	0.1928	0.290736	284.866		264.885	0.547561	80-99	M	I03Z
		5	0	0.0133	0.490098	11.7786	I36Z	13.1882	0.548596	0-39	W	I36Z
		5	1	0.0476	0.489277	42.0843	1807	47.1209	0.548647	40-49	W	I36Z
		5	2	0.0664	0.498908	59.8613	1003.11	67.0255	0.548832	50-54	W	I36Z
		5	3	0.0836	0.50276	75.9496	0.55507	85.0392	0.549094	55-59	W	I36Z
		5	4	0.1284	0.508459	117.972	0.6215	132.091	0.549426	60-64	W	I36Z
		5	5	0.3664	0.530695	351.365	1030.61	393.416	0.549942	65-74	W	I36Z
		5	6	0.1483	0.585318	156.852	0.601068	133.434	0.55148	75-79	W	I36Z
		5	7	0.1461	0.709264	187.248	Tep%	159.291	0.552001	80-99	W	I36Z
		5	8	0.0133	0.509902	12.2545	1	10.4249	0.552624	0-39	M	I36Z
		5	9	0.0476	0.510723	43.9289		37.3701	0.552664	40-49	M	I36Z
		5	10	0.0664	0.501092	60.1235	804.069	51.1467	0.55281	50-54	M	I36Z
		5	11	0.0836	0.49724	75.1156	0.44493	63.9005	0.55301	55-59	M	I36Z
		5	12	0.1284	0.491541	114.047	0.3785	97.0191	0.55326	60-64	M	I36Z
		5	13	0.3664	0.469305	310.719	684.018	264.327	0.553639	65-74	M	I36Z
		5	14	0.1483	0.414682	111.126	0.398932	94.5341	0.554672	75-79	M	I36Z
		5	15	0.1461	0.290736	76.755		65.2951	0.555042	80-99	M	I36Z
		6	0	0.0077	0.490098	30.4466	I44B	36.2651	0.555297	0-39	W	I44B
		6	1	0.0464	0.489277	183.164	8068	218.167	0.555439	40-49	W	I44B
		6	2	0.0791	0.498908	318.392	4340.49	379.239	0.556291	50-54	W	I44B
		6	3	0.1275	0.50276	517.175	0.537988	616.009	0.557773	55-59	W	I44B
		6	4	0.1671	0.508459	685.485	0.6408	816.485	0.560181	60-64	W	I44B
		6	5	0.3701	0.530695	1584.64	4747.58	1887.47	0.563372	65-74	W	I44B
		6	6	0.1353	0.585318	638.933	0.620955	496.751	0.570748	75-79	W	I44B
		6	7	0.0668	0.709264	382.253	Tep%	297.19	0.572689	80-99	W	I44B
		6	8	0.0077	0.509902	31.677	1	24.6279	0.573851	0-39	M	I44B
		6	9	0.0464	0.510723	191.192		148.646	0.573947	40-49	M	I44B
		6	10	0.0791	0.501092	319.786	3727.51	248.624	0.574528	50-54	M	I44B
		6	11	0.1275	0.49724	511.495	0.462012	397.672	0.5755	55-59	M	I44B
		6	12	0.1671	0.491541	662.678	0.3592	515.211	0.577054	60-64	M	I44B
		6	13	0.3701	0.469305	1401.33	2898.03	1089.49	0.579067	65-74	M	I44B
		6	14	0.1353	0.414682	452.667	0.379045	351.935	0.583325	75-79	M	I44B
		6	15	0.0668	0.290736	156.69		121.821	0.5847	80-99	M	I44B
		7	0	0.0024	0.490098	112.295	I44A	140.497	0.585177	0-39	W	I44A
		7	1	0.0173	0.489277	808.106	95470	1011.05	0.585726	40-49	W	I44A
		7	2	0.0348	0.498908	1657.55	52783.4	2073.83	0.589677	50-54	W	I44A
		7	3	0.069	0.50276	3311.9	0.552935	4143.65	0.597782	55-59	W	I44A
		7	4	0.1226	0.508459	5951.32	0.6918	7445.94	0.613975	60-64	W	I44A
		7	5	0.4562	0.530695	23113.6	56024.2	28918.4	0.643075	65-74	W	I44A
		7	6	0.1963	0.585318	10969.3	0.655675	7562.08	0.756091	75-79	W	I44A
		7	7	0.1013	0.709264	6859.37	Tep%	4728.75	0.785644	80-99	W	I44A
		7	8	0.0024	0.509902	116.833	1	80.5429	0.804124	0-39	M	I44A
		7	9	0.0173	0.510723	843.525		581.514	0.804439	40-49	M	I44A
		7	10	0.0348	0.501092	1664.81	42677	1147.69	0.806712	50-54	M	I44A
		7	11	0.069	0.49724	3275.53	0.447065	2258.1	0.811197	55-59	M	I44A
		7	12	0.1226	0.491541	5753.3	0.3082	3966.24	0.820022	60-64	M	I44A
		7	13	0.4562	0.469305	20439.8	29420.9	14090.9	0.835522	65-74	M	I44A
		7	14	0.1963	0.414682	7771.46	0.344325	5357.53	0.890591	75-79	M	I44A
		7	15	0.1013	0.290736	2811.74		1938.37	0.911529	80-99	M	I44A
		8	0	0.0062	0.490098	26.4845	I43Z	34.0037	0.919104	0-39	W	I43Z
		8	1	0.0298	0.489277	127.083	8716	163.164	0.919237	40-49	W	I43Z
		8	2	0.0414	0.498908	180.027	4859.49	231.139	0.919874	50-54	W	I43Z
		8	3	0.0691	0.50276	302.8	0.557593	388.769	0.920778	55-59	W	I43Z
		8	4	0.1176	0.508459	521.171	0.7159	669.137	0.922297	60-64	W	I43Z
		8	5	0.4098	0.530695	1895.55	5079.93	2433.71	0.924912	65-74	W	I43Z
		8	6	0.1934	0.585318	986.655	0.672313	633.599	0.934423	75-79	W	I43Z
		8	7	0.1326	0.709264	819.726	Tep%	526.403	0.936899	80-99	W	I43Z
		8	8	0.0062	0.509902	27.5547	1	17.6948	0.938957	0-39	M	I43Z
		8	9	0.0298	0.510723	132.653		85.1859	0.939026	40-49	M	I43Z
		8	10	0.0414	0.501092	180.815	3855.63	116.114	0.939359	50-54	M	I43Z
		8	11	0.0691	0.49724	299.475	0.442407	192.314	0.939813	55-59	M	I43Z
		8	12	0.1176	0.491541	503.831	0.2841	323.544	0.940564	60-64	M	I43Z
		8	13	0.4098	0.469305	1676.27	2475.97	1076.45	0.941829	65-74	M	I43Z
		8	14	0.1934	0.414682	699.019	0.327687	448.888	0.946035	75-79	M	I43Z
		8	15	0.1326	0.290736	336.015		215.779	0.94779	80-99	M	I43Z
		9	0	0.0176	0.490098	21.6592	I04Z	20.6582	0.948633	0-39	W	I04Z
		9	1	0.0366	0.489277	44.9659	2511	42.8877	0.948714	40-49	W	I04Z
		9	2	0.045	0.498908	56.3741	1391.51	53.7687	0.948881	50-54	W	I04Z
		9	3	0.0749	0.50276	94.5561	0.554108	90.1862	0.949092	55-59	W	I04Z
		9	4	0.1314	0.508459	167.764	0.5285	160.01	0.949444	60-64	W	I04Z
		9	5	0.3819	0.530695	508.911	1378.74	485.391	0.950069	65-74	W	I04Z
		9	6	0.1916	0.585318	281.601	0.537982	297.774	0.951966	75-79	W	I04Z
		9	7	0.1211	0.709264	215.675	Tep%	228.061	0.95313	80-99	W	I04Z
		9	8	0.0176	0.509902	22.5344	1	23.8286	0.954021	0-39	M	I04Z
		9	9	0.0366	0.510723	46.9367		49.6324	0.954114	40-49	M	I04Z
		9	10	0.045	0.501092	56.6209	1119.75	59.8728	0.954308	50-54	M	I04Z
		9	11	0.0749	0.49724	93.5178	0.445892	98.8887	0.954542	55-59	M	I04Z
		9	12	0.1314	0.491541	162.182	0.4715	171.496	0.954929	60-64	M	I04Z
		9	13	0.3819	0.469305	450.04	1184.05	475.887	0.955599	65-74	M	I04Z
		9	14	0.1916	0.414682	199.507	0.462018	210.965	0.957459	75-79	M	I04Z
		9	15	0.1211	0.290736	88.4075		93.4849	0.958283	80-99	M	I04Z
		10	0	0.0069	0.490098	1.74833	I01Z	1.68709	0.958649	0-39	W	I01Z
		10	1	0.0275	0.489277	6.9563	1744	6.71267	0.958655	40-49	W	I01Z
		10	2	0.0424	0.498908	10.9365	295.498	10.5534	0.958681	50-54	W	I01Z
		10	3	0.0591	0.50276	15.3617	0.57162	14.8237	0.958723	55-59	W	I01Z
		10	4	0.1003	0.508459	26.3662	0.5516	25.4427	0.958781	60-64	W	I01Z
		10	5	0.3807	0.530695	104.452	295.751	100.794	0.95888	65-74	W	I01Z
		10	6	0.168	0.585318	50.8384	0.560611	53.2143	0.959274	75-79	W	I01Z
		10	7	0.215	0.709264	78.8383	Tep%	82.5228	0.959482	80-99	W	I01Z
		10	8	0.0069	0.509902	1.81897	0.296445	1.90398	0.959804	0-39	M	I01Z
		10	9	0.0275	0.510723	7.2612		7.60055	0.959812	40-49	M	I01Z
		10	10	0.0424	0.501092	10.9843	221.45	11.4977	0.959842	50-54	M	I01Z
		10	11	0.0591	0.49724	15.193	0.42838	15.903	0.959887	55-59	M	I01Z
		10	12	0.1003	0.491541	25.4889	0.4484	26.6801	0.959949	60-64	M	I01Z
		10	13	0.3807	0.469305	92.3694	231.8	96.6863	0.960053	65-74	M	I01Z
		10	14	0.168	0.414682	36.0176	0.439389	37.7009	0.960431	75-79	M	I01Z
		10	15	0.215	0.290736	32.3167		33.827	0.960578	80-99	M	I01Z
		11	0	0.013	0.490098	6.37127e-06	I99A	5.52843e-06	0.96071	0-39	W	I99A
		11	1	0.0472	0.489277	2.30939e-05	0.001	2.00388e-05	0.96071	40-49	W	I99A
		11	2	0.0559	0.498908	2.78889e-05	0.000547722	2.41996e-05	0.96071	50-54	W	I99A
		11	3	0.0768	0.50276	3.8612e-05	0.547776	3.35041e-05	0.96071	55-59	W	I99A
		11	4	0.1345	0.508459	6.83877e-05	0.6076	5.93408e-05	0.96071	60-64	W	I99A
		11	5	0.4179	0.530695	0.000221778	0.000475265	0.000192439	0.96071	65-74	W	I99A
		11	6	0.1532	0.585318	8.96707e-05	0.547776	7.78083e-05	0.96071	75-79	W	I99A
		11	7	0.1014	0.709264	7.19194e-05	Tep%	6.24053e-05	0.96071	80-99	W	I99A
		11	8	0.013	0.509902	6.62873e-06	1	5.75183e-06	0.96071	0-39	M	I99A
		11	9	0.0472	0.510723	2.41061e-05		2.09172e-05	0.96071	40-49	M	I99A
		11	10	0.0559	0.501092	2.80111e-05	0.000452178	2.43055e-05	0.96071	50-54	M	I99A
		11	11	0.0768	0.49724	3.8188e-05	0.452224	3.31362e-05	0.96071	55-59	M	I99A
		11	12	0.1345	0.491541	6.61123e-05	0.3924	5.73664e-05	0.96071	60-64	M	I99A
		11	13	0.4179	0.469305	0.000196122	0.000392361	0.000170178	0.96071	65-74	M	I99A
		11	14	0.1532	0.414682	6.35293e-05	0.452224	5.51252e-05	0.96071	75-79	M	I99A
		11	15	0.1014	0.290736	2.94806e-05		2.55807e-05	0.96071	80-99	M	I99A
		12	0	0.013	0.490098	6.37127e-06	I99B	5.52843e-06	0.96071	0-39	W	I99B
		12	1	0.0472	0.489277	2.30939e-05	0.001	2.00388e-05	0.96071	40-49	W	I99B
		12	2	0.0559	0.498908	2.78889e-05	0.000547722	2.41996e-05	0.96071	50-54	W	I99B
		12	3	0.0768	0.50276	3.8612e-05	0.547776	3.35041e-05	0.96071	55-59	W	I99B
		12	4	0.1345	0.508459	6.83877e-05	0.6076	5.93408e-05	0.96071	60-64	W	I99B
		12	5	0.4179	0.530695	0.000221778	0.000475265	0.000192439	0.96071	65-74	W	I99B
		12	6	0.1532	0.585318	8.96707e-05	0.547776	7.78083e-05	0.96071	75-79	W	I99B
		12	7	0.1014	0.709264	7.19194e-05	Tep%	6.24053e-05	0.96071	80-99	W	I99B
		12	8	0.013	0.509902	6.62873e-06	1	5.75183e-06	0.96071	0-39	M	I99B
		12	9	0.0472	0.510723	2.41061e-05		2.09172e-05	0.96071	40-49	M	I99B
		12	10	0.0559	0.501092	2.80111e-05	0.000452178	2.43055e-05	0.96071	50-54	M	I99B
		12	11	0.0768	0.49724	3.8188e-05	0.452224	3.31362e-05	0.96071	55-59	M	I99B
		12	12	0.1345	0.491541	6.61123e-05	0.3924	5.73664e-05	0.96071	60-64	M	I99B
		12	13	0.4179	0.469305	0.000196122	0.000392361	0.000170178	0.96071	65-74	M	I99B
		12	14	0.1532	0.414682	6.35293e-05	0.452224	5.51252e-05	0.96071	75-79	M	I99B
		12	15	0.1014	0.290736	2.94806e-05		2.55807e-05	0.96071	80-99	M	I99B
		13	0	0.0136	0.490098	75.5982	I46Z	67.0092	0.96071	0-39	W	I46Z
		13	1	0.0404	0.489277	224.195	11342	198.724	0.960972	40-49	W	I46Z
		13	2	0.0359	0.498908	203.144	6405.39	180.064	0.961749	50-54	W	I46Z
		13	3	0.057	0.50276	325.032	0.56475	288.104	0.962453	55-59	W	I46Z
		13	4	0.101	0.508459	582.461	0.6142	516.286	0.963579	60-64	W	I46Z
		13	5	0.3884	0.530695	2337.84	5677.66	2072.23	0.965596	65-74	W	I46Z
		13	6	0.1911	0.585318	1268.65	0.56475	1124.52	0.973695	75-79	W	I46Z
		13	7	0.1726	0.709264	1388.48	Tep%	1230.73	0.978089	80-99	W	I46Z
		13	8	0.0136	0.509902	78.653	1	69.717	0.982899	0-39	M	I46Z
		13	9	0.0404	0.510723	234.022		207.434	0.983172	40-49	M	I46Z
		13	10	0.0359	0.501092	204.034	4936.61	180.853	0.983982	50-54	M	I46Z
		13	11	0.057	0.49724	321.462	0.43525	284.94	0.984689	55-59	M	I46Z
		13	12	0.101	0.491541	563.081	0.3858	499.108	0.985803	60-64	M	I46Z
		13	13	0.3884	0.469305	2067.4	4375.74	1832.51	0.987753	65-74	M	I46Z
		13	14	0.1911	0.414682	898.805	0.43525	796.69	0.994915	75-79	M	I46Z
		13	15	0.1726	0.290736	569.152		504.489	0.998028	80-99	M	I46Z
								255879
02	Gewicht				Quelle: Mikrozensus
		M		W
		Mittelwert	Std-Abw	Mittelwert	Std-Abw
	0-39	83.6	13.9612	66.4	11.62
	40-49	84.4	14.0948	67.6	11.83
	50-54	85	14.195	69.3	12.1275
	55-59	84.6	14.1282	70.2	12.285
	60-64	84.4	14.0948	70.7	12.3725
	65-74	82.95	13.8526	71.3	12.4775
	75-79	79	12.9759	68	11.6025
	80-99	75.05	12.7164	64.6	11.3704
03A	Hb	M	W	Gesamt	M	W	Gesamt
	Mittelwert	14.3	13.2	13.64	15.2	13.6	14.24														15.2				13.3
	Standardabweichung	1.5	1.4		1.7	1.6															0.9				0.9
																					0.0532895	0.9			0.0609023	0.9
03B	Hb	Age Dependent Deviation from Mean																Anämie			13				12				-1.32	-0.4
		M	W																M	W
	0-39	0.37	0.35															20-30	6	6.5	0.0563911	-1	14.2	0.756711	0.0677572	-0.1	13.2	0.80391	0.32	0.3	1
	40-49	0.27	0.2															31-40	5	6.2	0.0498726	-0.95	14.25	0.759375	0.0606869	-0.05	13.25	0.806955	0.37	0.35	1
	50-54	0.22	0.225															41-50	6.5	8	0.0636164	-1.05	14.15	0.754046	0.0839847	-0.2	13.1	0.79782	0.27	0.2	1.05
	55-59	0.11	0.15															51-60	8	7.5	0.0803981	-1.15	14.05	0.748717	0.0755086	-0.15	13.15	0.800865	0.17	0.25	0.9
	60-64	0.06	0.06															61-70	10.5	11	0.105135	-1.27	13.93	0.742322	0.114191	-0.35	12.95	0.788684	0.05	0.05	0.98
	65-74	-0.015	-0.05															71-80	13.5	16.5	0.13833	-1.4	13.8	0.735395	0.167055	-0.55	12.75	0.776504	-0.08	-0.15	1.05
	75-79	-0.155	-0.25															81-90	19	24	0.18577	-1.55	13.65	0.727401	0.235888	-0.75	12.55	0.764323	-0.23	-0.35	1.1
	80-99	-0.38	-0.5															91+	25	29.5	0.243523	-1.7	13.5	0.719408	0.298171	-0.9	12.4	0.755188	-0.38	-0.5	1.1
04	Hb decrease		Pierson 2004		Couvret: RBC-Verlust höher bei Knie! (700 vs. 510)
		Hip	Knee		Hip	Knee
	Mittelwert	3.5	3.3		4	3.8
	Standardabweichung	1.1	1		1.1	1
04	Hb decrease	Hip mean	Hip sd	Knee mean	Knee SD	all mean	all sd	vc
1	Pierson 2004	3.5	1.1	3.3	1			0.3
2	Weber / EEST	2.8	1.3	2.5	1.05	2.65	1.25	0.471698
3	Low Blood Loss	2.1	1.05	1.9	0.95	2	1	0.5
4	Medium Blood Loss	3.1	1.55	2.9	1.45	3	1.5	0.5
03A	Hb	M	W	Gesamt	M	W	Gesamt	M
	Mittelwert	14.3	13.2	13.64	15.2	13.6	14.24	W
	Standardabweichung	1.5	1.4		1.7	1.6
	Weibull-Modell (Ulm)
	Location	4.59	-11.52
	Scale	10.81	25.72
	Shape	8.25257	24.2261
05	LOS factor	Hip mean
0	No transfusion	0	1
1	Base	0.2	1.2	Weber/Slappendel regression
2	very low (CI <0,005)	0.05	1.05
3	low (CI 0,025)	0.11	1.11	Weber/Slappendel regression
4	high (CI 0,975)	0.29	1.29	Weber/Slappendel regression
5	very high (CI >0,995)	0.35	1.35	>> Denmark study,

## Sheet: Population
01	Age/Weight
	Source: Mikrozensus
		Mean		Standard Dev,
		M	W	M	W
	45 - 50	84.7	68.2	16.2	15
	50 - 55	85	69.3	15.8	14.5
	55 - 60	84.6	70.2	15	14
	60 - 65	84.4	70.7	14.2	13.5
	65 - 70	83.6	71.5	13.2	12.5
	70 - 75	82.3	71.1	12	12.5
	75 und mehr	77.7	66.3	12	12.5
02	Age Distribution, General Population, Germany									02	Age Pyramid	gender
	Source: Statistik Regional											men	women
		from	to	mean	M	W	M	W			31.12.2006
	1	0	1	0.5	0.00858216	0.00778938	345871	327261			unter 1 Jahr	345871	327261
	2	1	2	1.5	0.0087594	0.0079851	353014	335484			1-Jährige	353014	335484
	3	2	3	2.5	0.00901569	0.00821196	363343	345015			2-Jährige	363343	345015
	4	3	4	3.5	0.00903827	0.00823459	364253	345966			3-Jährige	364253	345966
	5	4	5	4.5	0.0092145	0.00839211	371355	352584			4-Jährige	371355	352584
	6	5	6	5.5	0.00943419	0.00858786	380209	360808			5-Jährige	380209	360808
	7	6	7	6.5	0.0098116	0.00900017	395419	378131			6-Jährige	395419	378131
	8	7	8	7.5	0.00989773	0.00897675	398890	377147			7-Jährige	398890	377147
	9	8	9	8.5	0.0100862	0.00918854	406485	386045			8-Jährige	406485	386045
	10	9	10	9.5	0.0104096	0.00947747	419518	398184			9-Jährige	419518	398184
	11	10	11	10.5	0.0102341	0.009304	412448	390896			10-Jährige	412448	390896
	12	11	12	11.5	0.00991217	0.00903526	399472	379605			11-Jährige	399472	379605
	13	12	13	12.5	0.0100589	0.00913649	405387	383858			12-Jährige	405387	383858
	14	13	14	13.5	0.010464	0.00951981	421711	399963			13-Jährige	421711	399963
	15	14	15	14.5	0.0107162	0.00978654	431875	411169			14-Jährige	431875	411169
	16	15	16	15.5	0.0111594	0.0101725	449737	427383			15-Jährige	449737	427383
	17	16	17	16.5	0.0123082	0.0111901	496034	470136			16-Jährige	496034	470136
	18	17	18	17.5	0.0121684	0.0111176	490401	467093			17-Jährige	490401	467093
	19	18	19	18.5	0.0125656	0.011449	506409	481015			18-Jährige	506409	481015
	20	19	20	19.5	0.0123886	0.011303	499275	474881			19-Jährige	499275	474881
	21	20	21	20.5	0.0122438	0.0113048	493441	474955			20-Jährige	493441	474955
	22	21	22	21.5	0.0119494	0.0110959	481576	466182			21-Jährige	481576	466182
	23	22	23	22.5	0.0120285	0.0111915	484761	470196			22-Jährige	484761	470196
	24	23	24	23.5	0.0122173	0.0114168	492372	479663			23-Jährige	492372	479663
	25	24	25	24.5	0.0126365	0.0118023	509267	495857			24-Jährige	509267	495857
	26	25	26	25.5	0.012616	0.0118684	508438	498637			25-Jährige	508438	498637
	27	26	27	26.5	0.0127837	0.0119918	515198	503822			26-Jährige	515198	503822
	28	27	28	27.5	0.0122292	0.0114357	492853	480458			27-Jährige	492853	480458
	29	28	29	28.5	0.0121229	0.0113004	488566	474773			28-Jährige	488566	474773
	30	29	30	29.5	0.0120315	0.0112225	484883	471500			29-Jährige	484883	471500	4.22211	4.23621
	31	30	31	30.5	0.0118821	0.0110754	478862	465317		0-39	30	478862	465317	0	0
	32	31	32	31.5	0.0116245	0.0107781	468482	452830		10	31	468482	452830	0.0874239	0.088204
	33	32	33	32.5	0.0117751	0.0109801	474552	461317			32	474552	461317	0.172953	0.174041
	34	33	34	33.5	0.0119287	0.0111213	480739	467249			33	480739	467249	0.25959	0.261487
	35	34	35	34.5	0.0131409	0.012178	529595	511643			34	529595	511643	0.347357	0.350057
	36	35	36	35.5	0.0145543	0.0134258	586556	564068			35	586556	564068	0.444043	0.447042
	37	36	37	36.5	0.0152849	0.014013	615998	588739			36	615998	588739	0.551128	0.553965
	38	37	38	37.5	0.0164408	0.0150251	662583	631261			37	662583	631261	0.663588	0.665565
	39	38	39	38.5	0.0172506	0.0157458	695220	661541			38	695220	661541	0.784553	0.785224
	40	39	40	39.5	0.017672	0.0161674	712202	679252			39	712202	679252	0.911477	0.910624
	41	40	41	40.5	0.0182051	0.0166026	733688	697539		40-49	40	733688	697539	0	0
	42	41	42	41.5	0.0183992	0.0166523	741508	699626		10	41	741508	699626	0.103171	0.102547
	43	42	43	42.5	0.0186786	0.0169854	752770	713620			42	752770	713620	0.207441	0.2054
	44	43	44	43.5	0.0185548	0.0169223	747781	710969			43	747781	710969	0.313295	0.310311
	45	44	45	44.5	0.0179399	0.0164553	722998	691348			44	722998	691348	0.418448	0.414832
	46	45	46	45.5	0.0175999	0.0162934	709297	684546			45	709297	684546	0.520115	0.516469
	47	46	47	46.5	0.0171071	0.0158646	689437	666531			46	689437	666531	0.619856	0.617106
	48	47	48	47.5	0.0165684	0.0153677	667725	645656			47	667725	645656	0.716804	0.715094
	49	48	49	48.5	0.0157314	0.014592	633992	613066			48	633992	613066	0.810699	0.810013
	50	49	50	49.5	0.0153867	0.0143204	620101	601655			49	620101	601655	0.899851	0.900142
	51	50	51	50.5	0.0149707	0.0140179	603338	588945		50-54	50	603338	588945	0	0
	52	51	52	51.5	0.0144816	0.0136732	583626	574463		5	51	583626	574463	0.206156	0.203829
	53	52	53	52.5	0.0141337	0.0135612	569604	569755			52	569604	569755	0.405577	0.402647
	54	53	54	53.5	0.0136457	0.0132	549938	554583			53	549938	554583	0.600206	0.599835
	55	54	55	54.5	0.0136557	0.0132491	550339	556644			54	550339	556644	0.788116	0.791772
	56	55	56	55.5	0.0133715	0.0129968	538887	546045		55-59	55	538887	546045	0	0
	57	56	57	56.5	0.0134367	0.0130825	541514	549645		5	56	541514	549645	0.20429	0.204829
	58	57	58	57.5	0.0130124	0.012582	524413	528615			57	524413	528615	0.409576	0.411009
	59	58	59	58.5	0.0119773	0.0115416	482700	484907			58	482700	484907	0.608379	0.6093
	60	59	60	59.5	0.0112183	0.0109157	452112	458611			59	452112	458611	0.791369	0.791195
	61	60	61	60.5	0.00979778	0.00956568	394862	401890		60-64	60	394862	401890	0	0
	62	61	62	61.5	0.00857829	0.00853756	345715	358695		5	61	345715	358695	0.186525	0.184651
	63	62	63	62.5	0.0113841	0.0113087	458794	475121			62	458794	475121	0.349833	0.349455
	64	63	64	63.5	0.0115496	0.0114766	465461	482173			63	465461	482173	0.566558	0.567752
	65	64	65	64.5	0.0111842	0.0111987	450735	470500			64	450735	470500	0.786432	0.789289
	66	65	66	65.5	0.0133954	0.0136111	539849	571855		65-74	65	539849	571855	0	0
	67	66	67	66.5	0.0139608	0.0144039	562637	605161		10	66	562637	605161	0.117543	0.111745
	68	67	68	67.5	0.0135384	0.0141532	545612	594627			67	545612	594627	0.240047	0.229999
	69	68	69	68.5	0.0124865	0.013218	503219	555338			68	503219	555338	0.358845	0.346194
	70	69	70	69.5	0.0114743	0.01234	462429	518449			69	462429	518449	0.468412	0.454712
	71	70	71	70.5	0.01092	0.0120232	440089	505139			70	440089	505139	0.569098	0.556022
	72	71	72	71.5	0.010315	0.0115566	415707	485535			71	415707	485535	0.66492	0.65473
	73	72	73	72.5	0.00936057	0.0107039	377242	449712			72	377242	449712	0.755433	0.749608
	74	73	74	73.5	0.00732651	0.00859633	295267	361164			73	295267	361164	0.837571	0.837486
	75	74	75	74.5	0.00704796	0.00852338	284041	358099			74	284041	358099	0.90186	0.90806
	76	75	76	75.5	0.0069135	0.00864496	278622	363207		75-79	75	278622	363207	0	0
	77	76	77	76.5	0.00696146	0.00902445	280555	379151		5	76	280555	379151	0.20692	0.199675
	78	77	78	77.5	0.00642609	0.008664	258979	364007			77	258979	364007	0.415276	0.408116
	79	78	79	78.5	0.00606243	0.00843831	244323	354525			78	244323	354525	0.607608	0.608231
	80	79	80	79.5	0.00515635	0.00790456	207807	332100			79	207807	332100	0.789055	0.803133
	81	80	81	80.5	0.00450994	0.00778838	181756	327219		80-99	80	181756	327219	0	0
	82	81	82	81.5	0.00397517	0.00761287	160204	319845		6	81	160204	319845	0.202411	0.181071
	83	82	83	82.5	0.00319393	0.00698721	128719	293559			82	128719	293559	0.38082	0.358061
	84	83	84	83.5	0.00280307	0.00647936	112967	272222			83	112967	272222	0.524167	0.520506
	85	84	85	84.5	0.0026427	0.00624048	106504	262186			84	106504	262186	0.649971	0.671144
	85+	85	99	88.5	0.0103236	0.029124	416053	1223608			88.5	416053	1223608	0.768578	0.816228
							40301166	42013740			Insgesamt	40301166	42013740
